# Supplementary material for: Synthesis and Characterization of Cross-Linked Aggregates of Peroxidase from Megathyrsus maximus (Guinea Grass) and Their Application for Indigo Carmine Decolorization
Source: Molecules. 2024 Jun 6;29(11):2696. doi: 10.3390/molecules29112696 (PMC11173754; doi:10.3390/molecules29112696)
Supplement: Supplementary file 1 [file molecules-29-02696-s001.zip]

Archive with 1 entries (1 files):
- molecules-2990065-supplementary.pdf
